# Supplementary material for: Parasitic, bacterial, viral, immune-mediated, metabolic and nutritional factors associated with nodding syndrome
Source: Brain Commun. 2023 Aug 17;5(5):fcad223. doi: 10.1093/braincomms/fcad223 (PMC10507744; doi:10.1093/braincomms/fcad223)
Supplement: fcad223_Supplementary_Data [file fcad223_supplementary_data.zip]

Archive with 2 entries (2 files):
- Supplementary_Materials.docx
- Supplementary_Materials_Statistical_analysis_plan.docx
